# Supplementary material for: Conversion of Hyperpolarized [1-13C]Pyruvate in Breast Cancer Cells Depends on Their Malignancy, Metabolic Program and Nutrient Microenvironment
Source: Cancers (Basel). 2022 Apr 6;14(7):1845. doi: 10.3390/cancers14071845 (PMC8997828; doi:10.3390/cancers14071845)
Supplement: Supplementary file 1 [file cancers-14-01845-s001.zip]

Archive with 1 entries (1 files):
- cancers-1635683-supplementary.pdf
